# Supplementary material for: Comparison between MICRO–CARD–FISH and 16S rRNA gene clone libraries to assess the active versus total bacterial community in the coastal Arctic
Source: Environ Microbiol Rep. 2012 Dec 20;5(2):272–81. doi: 10.1111/1758-2229.12013 (PMC3615173; doi:10.1111/1758-2229.12013)
Supplement: Supplementary file 7 [file emi40005-0272-SD7.txt]

St.1
St.2
St.3
St.4
St.5
St.6
St.7
11º 12º
79º
5º 10º 15º 20º 25º
80º
78º
76º
Figure S1
St.8
