# Supplementary material for: Comparison between MICRO–CARD–FISH and 16S rRNA gene clone libraries to assess the active versus total bacterial community in the coastal Arctic
Source: Environ Microbiol Rep. 2012 Dec 20;5(2):272–81. doi: 10.1111/1758-2229.12013 (PMC3615173; doi:10.1111/1758-2229.12013)
Supplement: Supplementary file 8 [file emi40005-0272-SD8.txt]

Surface
Deep
Alphaproteobacteria
Gammaproteobacteria
Bacteroidetes
Actinobacteria
Verrucomicrobia
Betaproteobacteria
Epsilonproteobacteria
Deltaproteobacteria
a b
Figure S2
JN410164
EU544820.1 Uncultured gamma proteobacterium clone
EU544811.1 Uncultured gamma proteobacterium clone
AB212804.1 Gamma proteob
acterium clone
JN410127
JN41
019
1
JN410184
EU195939.1 Oceanos
pirillum sp. 
AM
402957.1 Thiotrophic endosym
biont
JN410102
JN410185
JN410136
JN
410
20
2
JN410188
JN
41
01
95JN410218
GQ347711.1 Uncultured gamma proteobacterium
JN
41
01
24JN
41018
6
JN410179
JN
41
01
08
JN410110
JN410214
JN410156
FR
68
47
89
.1
 U
nc
ultu
re
d m
ari
ne
b
ac
te
riu
m
JN410147
JN410170
JN
41
021
7
A
F1
48
21
5.1
 C
ycl
oclasti
cus oligo
tro
ph
us
D
Q
234105.2 
U
nculture
d 
P
iscirickettsiaceae 
bacterium
AM236326.1 Methylotroph−related bacterial endosym
bion
t
JN
41
01
26
JN410183 JN410128
JN410189
CP
000388.1 Pseudoalterom
onas atlantica
FJ4
57
282
.1 A
lte
ro
m
onas sp
.
JN
410
19
4
D
Q
06039
4.2 Co
lw
ellia sp.
JN410166
C
P
000
083.
1C
olw
ellia psychreryt
hra
ea
JN410168
JN
410158JN
4101
73
JN
410
203
EU544807.1 Uncultured gamma proteobacteriumJN410215
JN41010
3
EF486557.1 Uncultured gamma proteobacteriumJN
41
0123
JN
41
0209
EU
54
472
9.1 U
ncu
ltured
 gam
m
a prote
obacteri
um
JN4101
00AY
123793.1 N
itrosospira
 sp.
EU194887.1 Methylophilus sp. 
JN410160
JN410169
JN410175
JN410163
GQ348801.1 Uncultured beta proteobacterium
JN
410200
JN410177
JN
41017
8
EU005725.1 Uncultured marine bacterium
JN410171
JN410092
GQ337110.1 Uncultured alpha proteobacterium clone CB0563b
JN410130
JN410190
JN41020
8AF510192.1
P
ela
gibacter u
bique s
tra
in
JN
41
0213
JN410162
JN41015
7
H
M
057629.1 U
ncultured alpha proteobacterium
JN410176
HM050274.1 Rickettsia aeschlimannii strai
n
HM352765.1 Orientia tsutsugamushi strai
n
JN410145
HM
99
89
08
.1 R
ho
do
sp
irillu
m s
p.
JN
41
0109
JN
410
117
JN41015
3
JN410131
JN410098
JN4
101
80
JN410114
JN41
0135
AY627365.1 Uncultured Roseobacter sp
.
JN410142
JN410205
AF353235.1U
ncultured Roseobacte
r sp.
JN410089
JN41011
3
FJ460
048.1 R
oseobacter sp.
HM454195.1 Roseo
bacter denitrificans strai
n
JN410104
JN410150
JN410137
GQ452873.1 Uncultured alpha proteobacterium clone 
JN410090
NR043936.1 S
ulfitobacter m
arinusFJ196041.1 Sulfitobactersp.
AJ534235.1 Staleya sp.
JN410182
JN41013
9
JN410210
JN410138
JN410091
JN410152JN410105
AY794100.1 Uncultured Sulfitobacter sp.
AJ
27
16
53
.1
 A
rc
ob
ac
te
r sp
.
AY92
2206.1 Uncultured epsilon proteobacterium
JN410161
JN410165
FR685560.1 Uncultured marine bacterium
JN410118
JN410140
EF016469.1 Uncultured Bacteroidetes bacterium
AJ78
63
37
.1 C
and
idatu
sA
qu
ires
tisca
lci
phila
AM2952
54.1 Lewinella
 co
haerens
JN
4102
11
JN410101
JN410216
JN410099
JN41019
2
JN410134
JN
410097
JN410144 JN
410
149
JN
41
01
55
JN
410197
JN410206
A
F354617.1 
U
ncultured C
ytophagales
JN410154
JN410094
JN
410207
FR686193.1 Uncultured marine bacterium
JN
410
120
JN
41
01
46
JN
41
01
06
JN410148FN433369.1 Uncultured Polaribacter sp.AF468414.1 Arctic sea ice associated bact
erium
AY771729.1 Polaribacter glomeratus isolat
e
JN410151
JN410096
JN
4101
96
FN433381.1 Uncultured Flavobacteria bacteriumFN433341.1 Uncultured Flavobacteria
 bacterium
JN410122
AB
017
048.
1
C
yt
oph
ag
a sp
.
JN410172
JN410212
FN433368.1 Uncultured Flavobacteria 
bacterium
JN410132
GQ349686.1 Un
cultured Bacteroidetes
JN
410
181
JN410095
AB360346.1 Acidimicrobidae bacterium
JN410141
EU703331.1 Uncultured Actinomycetales
JN410093
GQ348539.1UnculturedVerru
comicrobia
JN410143
EU919837.1 Uncultured bacterium clone 
JN410087
AJ536465.1 Stephanopyxis nipponica
JN410111
EF574299.1 Uncultured bacterium clon
e 
AB546258.1 Methanococcus maripaludis
FR
686
186.1 U
ncu
ltured
 ma
rine b
acterium
EF014698.1 Uncultured bacterium
DQ184470.1 Uncultured gamma p
roteobacter
G
Q
34
77
11
.1
U
nc
ultu
re
dg
am
m
ap
ro
te
ob
ac
te
r
EU544820.1 Uncultured gamma 
proteobacter
EU544811.1 Uncultured gamma proteobact
er
EU195939.1 Oceanospirillum sp.
AM402957.1 Thiotrophic endosymbiont
FR684789.1Unculturedm
arin
ebacteriu
m
DQ665795.1 Pseudoalteromonas sp.
CP0000
83 
Colwellia
 psy
ch
re
ryth
rae
CP0003
88.
1Pse
udoalte
ro
m
onasAtlantic
a
FJ457282.1 Alteromonas sp.
EU544807.1 Uncultured gamma proteobacter
GQ348801.1 Uncultured beta proteobacter
HM057680.1 Uncultured beta proteobacter
AB586071.1 Burkholderia sp.
EU361450.1 Uncultured R
hodospirillales
CQ350038.1 Uncultured alpha prote
obacHM998908.1 Rhodospirillum sp.
AF
510
192.
1P
ela
gib
acte
r u
biq
ue
HM
05
76
29
.1U
ncu
lture
da
lph
ap
rote
ob
acte
r
GQ337110.1 Uncultured alpha pr
oteobacter
EU005725.1 Uncultured marine bacterium
AY627365.1 Uncultured Roseobacter sp.
AF353235.1 UnculturedRose
obacter sp.
FJ460048.1 Roseobacter sp.
AJ534235.1 Staleya sp.
FJ196041.1 Sulfitobacter sp.
AY794100.1 Uncultured Sulfitobacter
DQ810618.1 Uncultured SAR324
GQ350304.1 Uncultured delta proteobacter
EU703331.1 Uncultured Actinomycetales
AB360346.1 Acidimicrobidae bacterium
GQ348539.1 Uncultured Verruc
omicrobia
AY771729.1Polarib
acte
r g
lomeratu
s
AB017048.1Cytophagasp.
EU919837.1 Unculturedbacteriumclone
EF574299.1 Uncultured bacterium clone
AJ536465.1 Stephanopyxis nipponica
AB546258.1 
Methanococcus 
maripaludi
s
JN410003
JN410030
JN410027
JN410028
JN410045
JN410067
JN410077
JN410072
JN410085
JN410068 JN410041 JN410052 JN410076
JN410055
JN410079
JN410060
JN410069
JN410047
JN410006
JN410033
JN410153
JN410063
JN410075
JN410039
JN410081
JN410070
JN410032
JN410074
JN410054
JN410044
JN410084
JN410082JN410025
JN410035
JN410064
JN410073 
JN410053
JN410037
JN410048
JN410046
JN410078
JN410061
JN410040
JN410036
JN409997
JN410014
JN410007
JN410017
JN410022
JN410020
JN410019
JN410008
JN410024
JN410006
JN410000
JN410015
JN410023
JN410018
JN410009
JN410013
JN410001
JN409999
JN410062
JN410071
JN684758
JN684757
